# Supplementary material for: Risk factor analysis for the development and progression of retinopathy of prematurity
Source: PLoS One. 2019 Jul 18;14(7):e0219934. doi: 10.1371/journal.pone.0219934 (PMC6638955; doi:10.1371/journal.pone.0219934)
Supplement: S1 File — (XLSX) [file pone.0219934.s001.xlsx]

## Sheet: Sheet1
Patients	Sex	B_w_day	MAX_stg	M_age	M_DM	M_HT	M_TB	M_Hepa	M_Dexa	Delivery	B_week	B_weight	AS_1	AS_5	Vnt_Total	HFO_total	PAP_Total	O2_days	Total_O2_supplement_period	twin_2	Apnea	RDS	BPD	PDA	NEC	jaundice	thrombocytopenia	cholestasis	hypothyroidism	chorioamnionitis	candida	sepsis	DIC	OP	PLT_1	FFP_2	Cro_4	RBC_3	Brain_Hmr	Brain_cyst	Brain_hydro	Brain_periventricular_echogenicity	Brain_PVL	photo_days	anemia	transfusion	transfusion_count	Braim_MRI	Brain_MR_finding
1	F/0	5	3						0	1	26	880	2	5	88	17	20	0	108	0	0	1	1	1	0	1	0	1	0	0	1	1	1	0	24	3	0	35	1	1	1	1	0			1	8
2	F/0	5	2						0	1	26	880	2	5	88	17	20	0	108	0	0	1	1	1	0	1	0	1	0	0	1	1	1	0	24	2	0	34	1	1	1	1	0			1	8
3	M/0	6	0	37	0	0	0	0		0	27	1290	5	7	66	0	8	10	84	0	0	1	1	1	0	1	0	0	1	0	0	1	0	1	2	0	0	4	1	1	0	1	0		1	1
4	M/0	6	1	37	0	0	0	0		0	27	1290	2	7	66	0	8	10	84	0	0	1	1	1	0	1	0	0	1	0	0	1	0	1	2	0	0	4	1	1	0	1	0		1	1
5	F/0	2	0	35	0	0	0	0		1	30	1650	5	7	41	0	14	0	55	0	0	1	1	1	1	1	0	1	0	0	1	1	0	0	2	0	0	5	0	1	0	1	0			1
6	F/0	2	0	35	0	0	0	0		1	30	1650	5	7	41	0	14	0	55	0	0	1	1	1	1	1	0	1	0	0	1	1	0	0	2	0	0	5	0	1	0	1	0			1
7	M/0	2	1	34	0	0	0	0		0	25	800	6	7	76	51	27	34	137	0	0	1	1	1	0	1	0	0	0	0	0	1	0	1	0	0	0	8	0	0	1	1	0		1	1
8	M/0	2	2	34	0	0	0	0		0	25	800	6	7	76	0	27	34	137	0	0	1	1	1	0	1	0	0	0	0	0	1	0	1	0	0	0	8	0	0	1	1	0		1	1
9	M/0	3	0	33	0	0	0	0		0	31	1830	3	7	0	0	0	0	0	0	0	0	0	0	0	0	0	0	0	0	0	0	0	0	1	0	0	1	0	0	0	0	0
10	M/0	3	0	33	0	0	0	0		0	31	1830	3	7	0	0	0	0	0	0	0	0	0	0	0	0	0	0	0	0	0	0	0	0	1	0	0	1	0	0	0	0	0
11	M/0	4	0	29	0	0	0	0	1	0	30	1480	5	8	18	0	5	0	23	1	0	1	0	1	0	1	0	0	0	0	1	1	1	0	15	0	0	4	0	1	0	1	0			1
12	M/0	4	0	29	0	0	0	0	1	0	30	1480	5	8	18	0	5	0	23	1	0	1	0	1	0	1	0	0	0	0	1	1	1	0	15	0	0	4	0	1	0	1	0			1
13	F/0	4	3	33	0	0	0	1		0	24	590	1	4	86	49	32	23	141	0	0	1	1	1	0	1	0	0	0	0	1	1	0	0	2	1	0	9	1	0	0	1	0		1	1
14	F/0	4	3	33	0	0	0	1		0	24	590	1	4	86	49	32	23	141	0	0	1	1	1	0	1	0	0	0	0	1	1	0	0	2	1	0	9	1	0	0	1	0		1	1
15	M/0	0	3	33	0	0	0	0		1	25	900	2	7	72	39	29	3	104	0	0	1	1	1	0	1	0	0	0	0	0	1	0	1	2	1	0	7	0	1	0	1	0		1	1
16	M/0	0	3	33	0	0	0	0		1	25	900	2	7	72	39	29	3	104	0	0	1	1	1	0	1	0	0	0	0	0	1	0	1	2	1	0	7	0	1	0	1	0		1	1
17	F/0	5	3	32	0	0	0	0		1	25	610	2	7	62	0	36	33	131	0	1	1	0	1	0	1	0	0	0	0	1	1	0	1	3	0	0	10	0	0	0	1	0			1
18	F/0	5	3	32	0	0	0	0		1	25	610	2	7	62	0	36	33	131	0	1	1	0	1	0	1	0	0	0	0	1	1	0	1	3	0	0	10	0	0	0	1	0			1
19	F/0	6	0	24	0	0	0	0		0	26	890	5	8	48	0	35	30	113	0	0	1	0	0	0	1	0	0	0	0	0	1	0	0	0	0	0	5	0	0	0	1	0			1
20	F/0	6	0	24	0	0	0	0		0	26	890	5	8	48	0	35	30	113	0	0	1	0	0	0	1	0	0	0	0	0	1	0	0	0	0	0	5	0	0	0	1	0			1
21	M/0	3	2	31	0	0	0	0		1	24	730	2	6	93	7	28	28	149	0	0	1	1	1	0	1	0	0	0	0	0	1	0	0	0	0	0	7	1	0	0	0	0			1
22	M/0	3	2	31	0	0	0	0		1	24	730	2	6	93	7	28	28	149	0	0	1	1	1	0	1	0	0	0	0	0	1	0	0	0	0	0	7	1	0	0	0	0			1
23	F/0	5	2	29	0	0	0	0	1	1	23	650	2	6	96	0	34	0	130	1	0	1	1	1	0	0	0	0	0	0	0	0	1	1	15	2	0	11	0	0	0	1	0		1	1
24	F/0	5	3	29	0	0	0	0	1	1	23	650	2	6	96	0	34	0	130	1	0	1	1	1	0	0	0	0	0	0	0	0	1	1	15	2	0	11	0	0	0	1	0		1	1
25	F/0	2	0	32	0	0	0	0			28	1120	7	8	8	0	51	0	59	0	1	1	0	1	0	1	0	0	0	0	0	1	0	0	0	0	0	3	0	0	0	1	0			1
26	F/0	2	0	32	0	0	0	0			28	1120	7	8	8	0	51	0	59	0	1	1	0	1	0	1	0	0	0	0	0	1	0	0	0	0	0	3	0	0	0	1	0			1
27	F/0	5		29	0	0	0	0	1	1	23	630	2	6	95	8	36	0	131	1	0	1	1	1	0	1	1	0	1	0	0	1	0	0	3	1	0	14	0	1	0	1	0		1	1
28	F/0	5		29	0	0	0	0	1	1	23	630	2	6	95	8	36	0	131	1	0	1	1	1	0	1	1	0	1	0	0	1	0	0	3	1	0	14	0	1	0	1	0		1	1
29	F/0	5	0	31	0	0	0	0			28	1090	7	8	25	0	23	0	48	0	1	1	0	1	0	1	0	0	0	0	0	1	0	0	0	0	0	2	1	0	0	1	0
30	F/0	5	0	31	0	0	0	0			28	1090	7	8	25	0	23	0	48	0	1	1	0	1	0	1	0	0	0	0	0	1	0	0	0	0	0	2	1	0	0	1	0
31	F/0	6	1	35	0	0	0	0	1	1	24	760	1	6	58	0	62	29	149	0	1	1	1	1	0	1	1	1	0	0	0	1	0	0	35	5	1	15	0	1	1	1	0		1	1
32	F/0	6	2	35	0	0	0	0	1	1	24	760	1	6	58	0	62	29	149	0	1	1	1	1	0	1	1	1	0	0	0	1	0	0	35	5	1	15	0	1	1	1	0		1	1
33	M/0	0	1	40	1	1	0	0		1	27	970	1	7	38	0	29	37	104	0	1	1	1	0	0	1	0	0	0	0	0	1	0	1	0	0	0	6	0	0	0	0	0		1	1	4
34	M/0	0	2	40	1	1	0	0		1	27	970	1	7	38	0	29	37	104	0	1	1	1	0	0	1	0	0	0	0	0	1	0	1	0	0	0	6	0	0	0	0	0		1	1	4
35	F/0	5	1	29	0	0	0	0		1	27	1100	6	8	2	0	52	11	65	0	1	1	1	1	0	1	0	0	0	0	0	1	0	0	0	0	0	3	1	0	1	1	0			1	3
36	F/0	5	1	29	0	0	0	0		1	27	1100	6	8	2	0	52	11	65	0	1	1	1	1	0	1	0	0	0	0	0	1	0	0	0	0	0	3	1	0	1	1	0			1	3
37	M/0	6	0	33	0	0	0	0		1	26	870	4	7	19	0	27	19	65	1	0	1	1	1	0	1	0	0	0	0	0	1	0	0	0	0	0	3	0	1	0	1	0		1
38	M/0	6	0	33	0	0	0	0		1	26	870	4	7	19	0	27	19	65	1	0	1	1	1	0	1	0	0	0	0	0	1	0	0	0	0	0	3	0	1	0	1	0		1
39	F/0	6	1	33	0	0	0	0		1	26	890	3	7	74	0	17	0	91	1	0	1	1	1	0	1	0	0	0	0	0	1	0	2	0	0	0	6	0	0	0	0	0
40	F/0	6	1	33	0	0	0	0		1	26	890	3	7	74	0	17	0	91	1	0	1	1	1	0	1	0	0	0	0	0	1	0	2	0	0	0	6	0	0	0	0	0
41	M/0	0	1	36	0	0	0	0		1	28	710	3	4	73	43	22	0	95	0	1	1	1	1	0	0	0	1	0	0	0	1	0	0	0	0	0	5	1	0	1	1	0		1	1
42	M/0	0	1	36	0	0	0	0		1	28	710	3	4	73	43	22	0	95	0	1	1	1	1	0	0	0	1	0	0	0	1	0	0	0	0	0	5	1	0	1	1	0		1	1
43	M/0	0	3	39	0	0	0	0		1	25	790	2	6	83	66	30	9	122	0	0	1	0	1	0	1	0	0	0	0	1	1	0	0	13	2	0	11	0	0	0	0	0		1	1
44	M/0	0	3	39	0	0	0	0		1	25	790	2	6	83	66	30	9	122	0	0	1	0	1	0	1	1	0	0	0	1	1	0	0	13	2	0	11	0	0	1	1	0		1	1
45	M/0	2	0	24	0	0	0	0		1	28	1280	3	7	49	26	30	7	86	1	0	1	1	1	0	1	0	0	0	0	0	1	0	0	1	0	0	5	1	1	1	1	0		1
46	M/0	2	0	24	0	0	0	0		1	28	1280	3	7	49	26	30	7	86	1	0	1	1	1	0	1	0	0	0	0	0	1	0	0	1	0	0	5	1	1	1	1	0		1
47	M/0	2	0	24	0	0	0	0	1	1	28	1300	3	7	64	0	26	1	91	1	0	1	1	1	0	1	0	0	0	0	1	1	0	0	11	1	0	6	1	0	1	1	0
48	M/0	2	0	24	0	0	0	0	1	1	28	1300	3	7	64	0	26	1	91	1	0	1	1	1	0	1	0	0	0	0	1	1	0	0	11	1	0	6	1	0	1	1	0
49	M/0	1		42	0	0	0	0	1	1	31	1780	6	8	17	0	5	4	26	0	1	1	0	1	0	1	0	0	0	0	0	1	0	0	0	0	0	1	0	1	0	1	0
50	M/0	1		42	0	0	0	0	1	1	31	1780	6	8	17	0	5	4	26	0	1	1	0	1	0	1	0	0	0	0	0	1	0	0	0	0	0	1	0	1	0	1	0
51	M/0	4	1	30	0	0	0	0		0	26	920	4	7	53	0	19	6	78	0	1	1	0	1	0	1	1	0	0	0	0	1	0	1	1	0	0	8	0	0	0	1	0		1	1
52	M/0	4	1	30	0	0	0	0		0	26	920	4	7	53	0	19	6	78	0	1	1	0	1	0	1	1	0	0	0	0	1	0	1	1	0	0	8	0	0	0	1	0		1	1
53	M/0	6	0	28	0	0	0	0		0	26	1110	5	8	96	54	17	6	119	0	0	1	1	1	0	1	0	1	0	0	0	1	0	1	10	0	0	7	1	1	0	1	0		1	1
54	M/0	6	0	28	0	0	0	0		0	26	1110	5	8	96	54	17	6	119	0	0	1	1	1	0	1	0	1	0	0	0	1	0	1	10	0	0	7	1	1	0	1	0		1	1
55	F/0	4	1	37	0	0	0	0		1	25	850	1	7	76	38	14	0	90	0	1	1	1	1	0	1	0	1	0	0	0	1	0	0	4	1	0	8	1	1	1	1	0	10	1	1
56	F/0	4	1	37	0	0	0	0		1	25	850	1	7	76	38	14	0	90	0	1	1	1	1	0	1	0	1	0	0	0	1	0	0	4	1	0	8	1	1	1	1	0	10	1	1
57	F/0	6	2	33	0	0	0	0		0	24	790	3	5	72	8	10	0	82	0	1	1	1	1	0	1	1	0	0	0	1	1	0	1	14	5	1	10	0	0	1	1	0	18	1	1
58	F/0	6	2	33	0	0	0	0		0	24	790	3	5	72	8	10	0	82	0	1	1	1	1	0	1	1	0	0	0	1	1	0	1	14	5	1	10	0	0	1	1	0	18	1	1
59	M/0	3	3	32	0	0	0	0	1	1	27	1020	5	7	40	0	18	0	58	1	1	1	1	0	0	1	0	0	0	0	0	1	0	0	0	0	0	3	0	0	0	1	0		1	1	3
60	M/0	3	3	32	0	0	0	0	1	1	27	1020	5	7	40	0	18	0	58	1	1	1	1	0	0	1	0	0	0	0	0	1	0	0	0	0	0	3	0	0	0	1	0		1	1	3
61	F/0	3	0	32	0	0	0	0	1	1	27	1080	5	7	68	43	7	5	80	1	0	1	1	1	0	1	0	1	0	0	0	1	0	1	4	1	0	5	1	1	1	1	0	11	1	1
62	F/0	3	0	32	0	0	0	0	1	1	27	1080	5	7	68	43	7	5	80	1	0	1	1	1	0	1	0	1	0	0	0	1	0	1	4	1	0	5	1	1	1	1	0	11	1	1
63	M/0	4	0	36	0	0	0	0		0	24	800	7	8	77	8	55	6	138	0	0	1	1	1	0	1	0	0	1	0	1	1	0	0	4	1	0	8	1	1	0	1	1			1
64	M/0	4	0	36	0	0	0	0		0	24	800	7	8	77	8	55	6	138	0	0	1	1	1	0	1	0	0	1	0	1	1	0	0	4	1	0	8	1	1	0	1	1		1	1
65	M/0	6	3	35	0	0	0	0		1	25	940	2	7	35	0	34	24	93	1	1	1	1	0	0	1	0	0	0	0	1	1	0	0	13	2	0	7	1	0	1	1	0	18		1	7
66	M/0	6	4	35	0	0	0	0		1	25	940	2	7	35	0	34	24	93	1	1	1	1	0	0	1	0	0	0	0	1	1	0	0	13	2	0	7	1	0	1	1	0	18		1	7
67	M/0	6	3	35	0	0	0	0		1	25	1020	2	7	49	7	18	49	116	1	0	1	1	1	0	1	0	0	0	0	0	1	0	0	0	0	0	7	0	1	1	1	1	8	1	1
68	M/0	6	4	35	0	0	0	0		1	25	1020	2	7	49	7	18	49	116	1	0	1	1	1	0	1	0	0	0	0	0	1	0	0	0	0	0	7	0	1	1	1	1	8	1	1
69	F/0	4	1	29	0	0	0	0		1	30	1140	8	9	5	0	19	0	24	0	1	1	0	0	0	1	0	0	0	0	0	1	0	0	0	0	0	1	0	0	0	1	0	7	1	1
70	F/0	4	1	29	0	0	0	0		1	30	1140	8	9	5	0	19	0	24	0	1	1	0	0	0	1	0	0	0	0	0	1	0	0	0	0	0	1	0	0	0	1	0	7	1	1
71	M/0	2		30	0	0	0	0		0	28	1230	6	8	110	7	43	7	160	0	1	1	1	1	0	1	0	0	0	0	0	1	0	1	0	0	0	10	1	0	0	1	0	14	1	1
72	M/0	2		30	0	0	0	0		0	28	1230	6	8	110	7	43	7	160	0	1	1	1	1	0	1	0	0	0	0	0	1	0	1	0	0	0	10	1	0	0	1	0	14	1	1
73	M/0	6	2	37	0	0	0	0		1	25	820	2	5	41	27	45	0	86	0	1	1	1	1	0	1	0	0	0	0	0	0	0	0	0	0	0	5	1	0	0	1	0	17	1	1
74	M/0	6	1	37	0	0	0	0		1	25	820	2	5	41	27	45	0	86	0	1	1	1	1	0	1	0	0	0	0	0	0	0	0	0	0	0	5	1	0	0	1	0	17	1	1
75	M/0	6	3	28	0	0	0	0	1		24	680	4	7	102	74	36	6	144	1	1	1	1	1	0	1	0	0	0	0	0	1	0	1	3	1	1	8	1	0	1	1	0	31	1	1
76	M/0	6	3	28	0	0	0	0	1		24	680	4	7	102	74	36	6	144	1	1	1	1	1	0	1	0	0	0	0	0	1	0	1	3	1	1	8	1	0	1	1	0	31	1	1
77	F/0	3	0	39	0	0	0	1	0	1	30	1580	4	7	5	0	28	0	33	1	0	1	0	1	0	1	0	0	0	0	0	1	0	0	0	0	0	2	0	0	0	1	0	9	1
78	F/0	3	0	39	0	0	0	1	0	1	30	1580	4	7	5	0	28	0	33	1	0	1	0	1	0	1	0	0	0	0	0	1	0	0	0	0	0	2	0	0	0	1	0	9	1
79	F/0	3	0	39	0	0	0	1	0	1	30	1510	7	9	0	0	16	0	16	1	1	1	0	1	0	1	0	0	0	0	0	1	0	0	0	0	0	1	0	0	0	1	0	3
80	F/0	3	0	39	0	0	0	1	0	1	30	1510	7	9	0	0	16	0	16	1	1	1	0	1	0	1	0	0	0	0	0	1	0	0	0	0	0	1	0	0	0	1	0	3
81	M/0	6	3	28	0	0	0	0	1	1	24	770	4	7	102	63	31	0	133	1	0	1	1	1	0	1	0	0	1	0	0	1	0	0	37	8	3	13	1	0	1	1	0	33	1
82	M/0	6	3	28	0	0	0	0	1	1	24	770	4	7	102	63	31	0	133	1	0	1	1	1	0	1	0	0	1	0	0	1	0	0	37	8	3	13	1	0	1	1	0	33	1
83	F/0	4	0	18	0	0	0	0	0	0	31	1710	7	8	2	0	20	0	22	0	0	1	0	1	0	1	0	0	0	0	0	1	0	0	0	0	0	1	0	0	0	1	0	10	1	1
84	F/0	4	0	18	0	0	0	0	0	0	31	1710	7	8	2	0	20	0	22	0	0	1	0	1	0	1	0	0	0	0	0	1	0	0	0	0	0	1	0	0	0	1	0	10	1	1
85	F/0	2	2	33	0	0	0	0	0		23	580	5	7	107	10	29	1	137	0	1	1	1	1	0	1	0	0	0	0	0	1	0	0	42	4	1	18	0	0	1	0	0	23	1	1
86	F/0	2	2	33	0	0	0	0	0		23	580	5	7	107	10	29	1	137	0	1	1	1	1	0	1	0	0	0	0	0	1	0	0	42	4	1	18	0	0	1	0	0	23	1	1
87	M/0	2	0	28	0	0	0	0	0	1	32	1270	6	7	13	0	16	3	32	1	0	1	0	1	0	1	0	0	0	0	0	1	0	0	0	0	0	0	0	0	0	1	0	5
88	M/0	2	0	28	0	0	0	0	0	1	32	1270	6	7	13	0	16	3	32	1	0	1	0	1	0	1	0	0	0	0	0	1	0	0	0	0	0	0	0	0	0	1	0	5
89	F/0	1	2	38	0	0	0	0	1	1	21	730	1	5	88	61	33	0	121	0	0	1	1	0	0	1	0	0	0	0	0	1	0	0	0	0	0	8	0	0	0	1	0	11	1
90	F/0	1	2	38	0	0	0	0	1	1	21	730	1	5	88	61	33	0	121	0	0	1	1	0	0	1	0	0	0	0	0	1	0	0	0	0	0	8	0	0	0	1	0	11	1
91	F/0	0	0	35	0	0	0	0	0	1	30	1620	6	8	6	0	16	0	22	0	0	1	0	1	0	1	0	0	0	0	0	1	0	1	0	0	0	2	0	0	0	1	0	7		1
92	F/0	0	0	35	0	0	0	0	0	1	30	1620	6	8	6	0	16	0	22	0	0	1	0	1	0	1	0	0	0	0	0	1	0	1	0	0	0	2	0	0	0	1	0	7		1
93	F/0	2	1	36	0	1	0	0	1	1	28	980	1	7	46	0	17	0	63	0	1	1	1	1	0	1	0	0	0	0	0	1	0	0	0	1	2	3	1	0	0	1	0	3		1
94	F/0	2	1	36	0	1	0	0	1	1	28	980	1	7	46	0	17	0	63	0	1	1	1	1	0	1	0	0	0	0	0	1	0	0	0	1	2	3	1	0	0	1	0	3		1
95	M/0	1	0	39	0	1	0	0	0	1	29	1350	2	6	35	23	22	0	57	0	0	1	1	1	0	1	0	0	0	0	1	1	0	0	0	0	0	3	1	0	1	1	0	14
96	M/0	1	0	39	0	1	0	0	0	1	29	1350	2	6	35	23	22	0	57	0	0	1	1	1	0	1	0	0	0	0	1	1	0	0	0	0	0	3	1	0	1	1	0	14
97	M/0	5	0	33	0	0	0	0	0	1	33	1240	6	8	0	0	0	0	0	1	0	0	0	0	0	1	0	0	0	0	0	0	0	0	0	0	0	0	0	0	0	1	0	3
98	M/0	5	0	33	0	0	0	0	0	1	33	1240	6	8	0	0	0	0	0	1	0	0	0	0	0	1	0	0	0	0	0	0	0	0	0	0	0	0	0	0	0	1	0	3
99	M/0	6	0	34	0	0	0	0	1	1	30	1480	7	8	3	0	19	2	24	0	1	1	0	0	0	1	0	0	0	0	0	1	0	0	0	0	0	3	0	0	0	1	0	14	1	1
100	M/0	6	0	34	0	0	0	0	1	1	30	1480	7	8	3	0	19	2	24	0	1	1	0	0	0	1	0	0	0	0	0	1	0	0	0	0	0	3	0	0	0	1	0	14	1	1
101	M/0	1	3	33	0	0	0	0	1	0	24	660	4	7	86	65	73	15	174	0	0	1	1	1	0	1	0	0	0	0	0	1	0	1	1	0	0	9	1	1	0	1	1	24
102	M/0	1	3	33	0	0	0	0	1	0	24	660	4	7	86	65	73	15	174	0	0	1	1	1	0	1	0	0	0	0	0	1	0	1	1	0	0	9	1	1	0	1	1	24
103	F/0	3	0	30	1	0	0	0	0	1	31	1550	5	7	3	0	1	5	9	0	1	1	0	1	0	1	0	0	0	0	0	1	0	0	0	0	0	1	0	1	0	1	1	8
104	F/0	3	0	30	1	0	0	0	0	1	31	1550	5	7	3	0	1	5	9	0	1	1	0	1	0	1	0	0	0	0	0	1	0	0	0	0	0	1	0	1	0	1	1	8
105	M/0	1	1	27	0	0	0	0	1	1	30	1430	5	7	8	0	0	12	20	0	1	1	0	0	0	1	0	0	0	0	0	1	0	0	1	1	1	1	0	0	0	1	0	9
106	M/0	1	1	27	0	0	0	0	1	1	30	1430	5	7	8	0	0	12	20	0	1	1	0	0	0	1	0	0	0	0	0	1	0	0	1	1	1	1	0	0	0	1	0	9
107	F/0	2	2	29	0	1	0	0	1	5	28	690	5	9	62	40	43	6	111	0	0	1	1	1	0	1	0	0	0	0	0	1	0	1	1	1	0	6	0	0	0	1	0	3
108	F/0	2	1	29	0	1	0	0	1	5	28	690	5	9	62	40	43	6	111	0	0	1	1	1	0	1	0	0	0	0	0	1	0	1	1	1	0	6	0	0	0	1	0	3
109	M/0	2	2	33	0	0	0	0	0	1	26	810	6	8	38	27	46	8	92	1	1	1	1	1	0	1	0	0	0	0	0	1	0	0	0	0	0	5	0	0	0	1	0	11
110	M/0	2	2	33	0	0	0	0	0	1	26	810	6	8	38	27	46	8	92	1	1	1	1	1	0	1	0	0	0	0	0	1	0	0	0	0	0	5	0	0	0	1	0	11
111	F/0	1	0	21	0	1	0	0	1	1	33	1490	7	8	3	0	0	0	3	1	1	1	0	0	0	1	0	0	0	0	0	0	0	0	0	0	0	0	0	0	0	1	0	7
112	F/0	1	0	21	0	1	0	0	1	1	33	1490	7	8	3	0	0	0	3	1	1	1	0	0	0	1	0	0	0	0	0	0	0	0	0	0	0	0	0	0	0	1	0	7
113	M/0	2	3	32	0	0	0	0	1	0	25	910	5	9	83	0	20	0	103	0	0	1	1	1	0	1	0	0	0	0	0	1	0	1	0	0	0	11	1	0	1	1	1	13
114	M/0	2	3	32	0	0	0	0	1	0	25	910	5	9	83	0	20	0	103	0	0	1	1	1	0	1	0	0	0	0	0	1	0	1	0	0	0	11	1	0	1	1	1	13
115	M/0	2	0	36	0	1	0	0	1	1	31	1480		6	13	9	15	0	28	1	1	1	1	1	0	1	0	0	1	0	0	1	0	0	0	0	0	1	0	0	0	1	0	9	1
116	M/0	2	0	36	0	1	0	0	1	1	31	1480		6	13	9	15	0	28	1	1	1	1	1	0	1	0	0	1	0	0	1	0	0	0	0	0	1	0	0	0	1	0	9	1
117	F/0	2	0	36	0	1	0	0	1	1	31	1530		6	13	4	15	7	35	1	0	1	1	1	0	1	0	0	0	0	0	1	0	0	2	0	0	1	0	0	0	1	0	6	1
118	F/0	2	0	36	0	1	0	0	1	1	31	1530		6	13	4	15	7	35	1	0	1	1	1	0	1	0	0	0	0	0	1	0	0	2	0	0	1	0	0	0	1	0	6	1
119	M/0	5	3	31	0	0	0	0	0	0	27	1280		0	34	0	34	0	68	1	0	1	1	1	0	1	0	0	0	0	0	1	0	0	0	0	0	3	0	0	0	1	0	6	1
120	M/0	5	3	31	0	0	0	0	0	0	27	1280		0	34	0	34	0	68	1	0	1	1	1	0	1	0	0	0	0	0	1	0	0	0	0	0	3	0	0	0	1	0	6	1
121	M/0	1	0	29	0	0	0	0	0	0	30	1600	7	8	6	0	25	0	31	0	1	1	0	0	0	1	0	0	0	0	0	1	0	0	0	0	0	2	1	0	0	1	0	7
122	M/0	1	0	29	0	0	0	0	0	0	30	1600	7	8	6	0	25	0	31	0	1	1	0	0	0	1	0	0	0	0	0	1	0	0	0	0	0	2	1	0	0	1	0	7
123	M/0	6	2	33	0	0	0	0	0	1	26	1080	5	8	126	5	65	17	208	0	0	1	1	1	0	1	1	1	0	0	1	1	0	1	52	2	2	16	1	0	1	1	0		1	1
124	M/0	6	2	33	0	0	0	0	0	1	26	1080	5	8	126	5	65	17	208	0	0	1	1	1	0	1	1	1	0	0	1	1	0	1	52	2	2	16	1	0	1	1	0		1	1
125	F/0	5	3	35	1	0	0	0	0	0	24	780	3	7	82	60	25	6	113	1	1	1	1	1	0	1	0	1	0	0	1	1	0	0	36	2	1	11	1	0	0	1	0	25
126	F/0	5	3	35	1	0	0	0	0	0	24	780	3	7	82	60	25	6	113	1	1	1	1	1	0	1	0	1	0	0	1	1	0	0	36	2	1	11	1	0	0	1	0	25
127	M/0	5	1	35	1	0	0	0	0	0	24	630	2	7	100	72	62	4	166	1	0	1	1	1	0	1	1	0	1	0	0	1	0	0	23	3	2	14	0	0	1	1	1			1
128	M/0	5	2	35	1	0	0	0	0	0	24	630	2	7	100	72	62	4	166	1	0	1	1	1	0	1	1	0	1	0	0	1	0	0	23	3	2	14	0	0	1	1	1			1
129	M/0	5	2	27	0	0	0	0	0	1	25	880	2	5	70	50	66	0	136	1	0	1	1	1	0	1	1	0	0	0	0	1	0	0	11	0	0	8	0	0	0	1	0	21	1	1
130	M/0	5	2	27	0	0	0	0	0	1	25	880	2	5	70	50	66	0	136	1	0	1	1	1	0	1	1	0	0	0	0	1	0	0	11	0	0	8	0	0	0	1	0	21	1	1
131	F/0	5	0	40	0	1	0	0	0	1	32	1480	7	10	0	0	10	0	10	0	1	1	0	0	0	1	0	0	0	0	0	0	0	0	0	0	0	0	0	0	0	1	0	7
132	F/0	5	0	40	0	1	0	0	0	1	32	1480	7	10	0	0	10	0	10	0	1	1	0	0	0	1	0	0	0	0	0	0	0	0	0	0	0	0	0	0	0	1	0	7
133	M/0	5	0	25	0	0	0	0	0	0	30	2110	2	7	7	0	48	3	58	0	1	1	1	0	0	1	0	0	0	0	0	1	0	0	0	0	0	1	1	1	0	1	1
134	M/0	5	0	25	0	0	0	0	0	0	30	2110	2	7	7	0	48	3	58	0	1	1	1	0	0	1	0	0	0	0	0	1	0	0	0	0	0	1	1	1	0	1	1
135	F/0	5	1	33	0	0	0	0	0	1	25	790	2	7	79	0	13	15	107	0	0	1	1	1	0	1	0	0	0	0	0	1	0	0	3	0	0	8	0	0	0	1	0	30	1
136	F/0	5	2	33	0	0	0	0	0	1	25	790	2	7	79	0	13	15	107	0	0	1	1	1	0	1	0	0	0	0	0	1	0	0	3	0	0	8	0	0	0	1	0	30	1
137	F/0	3	0	29	0	0	0	0	0	1	31	1470	7	9	45	0	11	4	60	0	0	1	0	1	0	0	0	0	1	0	0	1	0	1	0	0	0	3	0	0	0	1	0		1
138	F/0	3	0	29	0	0	0	0	0	1	31	1470	7	9	45	0	11	4	60	0	0	1	0	1	0	0	0	0	1	0	0	1	0	1	0	0	0	3	0	0	0	1	0		1
139	F/0	0	3	32	0	0	0	0	0	1	26	730	4	7	93	0	36	1	130	1	0	1	1	1	0	1	0	1	0	0	1	1	0	0	19	1	0	10	1	0	0	1	0	4
140	F/0	0	3	32	0	0	0	0	0	1	26	730	4	7	93	0	36	1	130	1	0	1	1	1	0	1	0	1	0	0	1	1	0	0	19	1	0	10	1	0	0	1	0	4
141	M/0	0	0	34	0	0	0	0	0	1	29	1240	7	9	35	0	31	23	89	0	1	1	1	1	0	1	0	0	0	0	0	1	0	0	2	0	0	4	0	0	0	1	0	19	1
142	M/0	0	0	34	0	0	0	0	0	1	29	1240	7	9	35	0	31	23	89	0	1	1	1	1	0	1	0	0	0	0	0	1	0	0	2	0	0	4	0	0	0	1	0	19	1
143	F/0	2	0	30	0	0	0	0	0	1	31	1750	4	8	22	0	4	0	26	0	1	1	1	1	0	1	0	0	0	0	0	0	0	0	0	0	0	1	0	0	0	1	0
144	F/0	2	0	30	0	0	0	0	0	1	31	1750	4	8	22	0	4	0	26	0	1	1	1	1	0	1	0	0	0	0	0	0	0	0	0	0	0	1	0	0	0	1	0
145	M/0	0	2	32	0	0	0	0	0	1	26	800	4	7	142	0	9	0	151	1	0	1	1	1	0	1	0	1	0	0	1	1	0	1	29	3	0	11	0	0	0	1	0	8	1
146	M/0	0	1	32	0	0	0	0	0	1	26	800	4	7	142	0	9	0	151	1	0	1	1	1	0	1	0	1	0	0	1	1	0	1	29	3	0	11	0	0	0	1	0	8	1
147	M/0	2	0	37	0	0	0	0	0	1	30	1370	8	9	15	0	12	3	30	0	1	1	1	1	0	1	0	0	0	1	0	0	0	0	0	0	0	1	1	0	0	0	1	17
148	M/0	2	0	37	0	0	0	0	0	1	30	1370	8	9	15	0	12	3	30	0	1	1	1	1	0	1	0	0	0	1	0	0	0	0	0	0	0	1	1	0	0	0	1	17
149	F/0	4	0	29	0	0	0	1	0	1	28	1230	5	7	21	0	25	5	51	0	0	1	1	1	0	1	0	0	0	1	0	1	0	0	3	0	0	3	0	0	0	0	1	9		1
150	F/0	4	0	29	0	0	0	1	0	1	28	1230	5	7	21	0	25	5	51	0	0	1	1	1	0	1	0	0	0	1	0	1	0	0	3	0	0	3	0	0	0	0	1	9		1
151	F/0	0	0	36	0	0	0	0	0	1	36	1480	9	10	0	0	0	0	0	1	0	0	0	0	0	1	0	0	0	0	0	1	0	0	0	0	0	0	0	0	0	0	1	6
152	F/0	0	0	36	0	0	0	0	0	1	36	1480	9	10	0	0	0	0	0	1	0	0	0	0	0	1	0	0	0	0	0	1	0	0	0	0	0	0	0	0	0	0	1	6
153	F/0	3	0	17	0	0	0	0	0	1	31	1520	3	8	4	0	3	13	20	0	1	1	0	1	0	1	0	0	0	0	0	0	0	0	0	0	0	1	0	1	0	0	0	2	1
154	F/0	3	0	17	0	0	0	0	0	1	31	1520	3	8	4	0	3	13	20	0	1	1	0	1	0	1	0	0	0	0	0	0	0	0	0	0	0	1	0	1	0	0	0	2	1
155	M/0	3		36	0	0	0	0	0	1	30	1230	7	8	21	0	23	6	50	0	1	1	0	0	0	1	0	1	0	0	0	1	0	0	0	0	0	2	0	0	0	0	1
156	M/0	3		36	0	0	0	0	0	1	30	1230	7	8	21	0	23	6	50	0	1	1	0	0	0	1	0	1	0	0	0	1	0	0	0	0	0	2	0	0	0	0	1
157	F/0	5	0	32	0	1	0	0	1	1	34	1110	1	5	5	0	25	0	30	1	0	1	1	1	0	1	0	0	0	0	0	0	0	0	0	0	0	2	0	0	0	1	0	9	1	1
158	F/0	5	0	32	0	1	0	0	1	1	34	1110	1	5	5	0	25	0	30	1	0	1	1	1	0	1	0	0	0	0	0	0	0	0	0	0	0	2	0	0	0	1	0	9	1	1
159	F/0	6	1	39	0	1	0	0	1	1	28	1290	6	8	36	30	2	0	38	0	0	1	1	1	0	1	0	0	0	0	0	1	1	0	3	1	1	3	0	0	0	1	0	13	1	1
160	F/0	6	1	39	0	1	0	0	1	1	28	1290	6	8	36	30	2	0	38	0	0	1	1	1	0	1	0	0	0	0	0	1	1	0	3	1	1	3	0	0	0	1	0	13	1	1
161	F/0	2	1	40	0	0	0	0	1	1	29	810	7	9	66	61	0	0	66	0	0	1	1	1	0	1	0	0	0	0	0	1	0	0	0	0	0	9	0	0	0	1	0	16	1	1
162	F/0	2	1	40	0	0	0	0	1	1	29	810	7	9	66	61	0	0	66	0	0	1	1	1	0	1	0	0	0	0	0	1	0	0	0	0	0	9	0	0	0	1	0	16	1	1
163	M/0	4	1	35	0	0	0	0	1	1	25	890	6	7	58	40	38	22	118	1	0	0	1	1	0	1	0	0	0	0	0	1	0	0	3	1	0	6	0	0	0	1	1	22	1
164	M/0	4	0	35	0	0	0	0	1	1	25	890	6	7	58	40	38	22	118	1	0	0	1	1	0	1	0	0	0	0	0	1	0	0	3	1	0	6	0	0	0	1	1	22	1
165	M/0	4	1	35	0	0	0	0	1	1	25	950	6	8	47	29	43	7	97	1	0	1	1	1	0	1	0	0	0	1	0	1	0	0	0	0	0	4	1	0	1	1	1	19	1	1
166	M/0	4	1	35	0	0	0	0	1	1	25	950	6	8	47	29	43	7	97	1	0	1	1	1	0	1	0	0	0	1	0	1	0	0	0	0	0	4	1	0	1	1	1	19	1	1
167	F/0	3	0	32	0	1	0	0	1	1	31	1280	6	8	6	0	16	0	22	0	1	1	0	0	0	1	0	0	0	0	0	1	0	0	0	0	0	2	0	0	0	1	0	11	1
168	F/0	3	0	32	0	1	0	0	1	1	31	1280	6	8	6	0	16	0	22	0	1	1	0	0	0	1	0	0	0	0	0	1	0	0	0	0	0	2	0	0	0	1	0	11	1
169	M/0	5	1	35	0	0	0	0	1	1	32	1250	7	9	0	0	17	0	17	0	0	1	0	0	0	1	0	0	0	0	0	1	0	0	0	0	0	0	0	0	0	1	0	7	1
170	M/0	5	1	35	0	0	0	0	1	1	32	1250	7	9	0	0	17	0	17	0	0	1	0	0	0	1	0	0	0	0	0	1	0	0	0	0	0	0	0	0	0	1	0	7	1
171	F/0	2	0	29	0	0	0	0	0	0	29	1370	6	8	2	0	25	20	47	0	1	1	1	0	0	1	0	0	0	0	0	1	0	0	0	0	0	2	0	0	0	1	0
172	F/0	2	0	29	0	0	0	0	0	0	29	1370	6	8	2	0	25	20	47	0	1	1	1	0	0	1	0	0	0	0	0	1	0	0	0	0	0	2	0	0	0	1	0
173	M/0	0	0	33	0	0	0	0	0	1	31	1530	6	8	18	0	3	2	23	1	0	1	0	1	0	1	0	0	0	0	0	1	0	0	0	0	0	1	0	0	0	1	0	4
174	M/0	0	0	33	1	0	0	0	0	1	31	1530	6	8	18	0	3	2	23	1	0	1	0	1	0	1	0	0	0	0	0	1	0	0	0	0	0	1	0	0	0	1	0	4
175	M/0	0	0	33	1	0	0	0	0	1	31	1450	8	9	33	0	28	0	61	1	1	1	1	1	0	1	0	1	0	0	1	1	0	0	10	1	1	4	0	0	0	1	0	7
176	M/0	0	0	33	1	0	0	0	0	1	31	1450	8	9	33	0	28	0	61	1	1	1	1	1	0	1	0	1	0	0	1	1	0	0	10	1	1	4	0	0	0	1	0	7
177	M/0	3	0	31	0	0	0	0	1	1	31	1580	6	9	1	0	6	5	12	0	1	1	0	1	0	1	0	0	0	1	0	0	0	0	0	0	0	0	0	0	0	1	0	8
178	M/0	3	0	31	0	0	0	0	1	1	31	1580	6	9	1	0	6	5	12	0	1	1	0	1	0	1	0	0	0	1	0	0	0	0	0	0	0	0	0	0	0	1	0	8
179	M/0	6	0	33	0	0	0	0	0	0	31	2170	7	9	12	5	16	0	28	0	0	1	1	1	0	1	0	0	0	1	0	0	0	0	0	0	0	0	0	0	0	1	0	6
180	M/0	6	0	33	0	0	0	0	0	0	31	2170	7	9	12	5	16	0	28	0	0	1	1	1	0	1	0	0	0	1	0	0	0	0	0	0	0	0	0	0	0	1	0	6
181	M/0	2	0	32	0	0	0	0	1	1	31	1710	6	9	4	0	0	0	4	0	0	1	0	0	0	1	0	0	0	1	0	1	0	0	0	0	0	0	0	0	0	1	0	17
182	M/0	2	0	32	0	0	0	0	1	1	31	1710	6	9	4	0	0	0	4	0	0	1	0	0	0	1	0	0	0	1	0	1	0	0	0	0	0	0	0	0	0	1	0	17
183	F/0	2	0	36	0	0	0	0	1		31	1360	6	8	10	0	55	0	65	0	1	1	1	1	0	1	0	1	0	1	0	1	0	0	3	1	0	2	0	0	0	1	0		1
184	F/0	2	0	36	0	0	0	0	1		31	1360	6	8	10	0	55	0	65	0	1	1	1	1	0	1	0	1	0	1	0	1	0	0	3	1	0	2	0	0	0	1	0	11	1
185	F/0	4	0	30	0	0	0	0	0		30	2100	6	8	4	0	7	0	11	0	0	0	0	0	0	0	0	0	0	0	0	0	0	0	0	0	0	0	0	0	0	1	0
186	F/0	4	0	30	0	0	0	0	0		30	2100	6	8	4	0	7	0	11	0	0	0	0	0	0	0	0	0	0	0	0	0	0	0	0	0	0	0	0	0	0	1	0
187	F/0	6	3	38	0	0	0	0	0	1	25	760	3	7	113	48	91	2	206	1	0	1	1	0	0	1	0	0	1	1	0	1	0	1	5	0	2	9	0	0	0	1	1	6
188	F/0	6	3	38	0	0	0	0	0	1	25	760	3	7	113	48	91	2	206	1	0	1	1	0	0	1	0	0	1	1	0	1	0	1	5	0	2	9	0	0	0	1	1	6
189	F/0	3	3	33	0	0	0	0	0	1	25	800	1	5	98	18	70	5	173	0	0	1	1	1	0	1	0	0	0	1	0	1	0	0	10	1	0	8	0	0	0	1	1	11	1	1
190	F/0	3	3	33	0	0	0	0	0	1	25	800	1	5	98	18	70	5	173	0	0	1	1	1	0	1	0	0	0	1	0	1	0	0	10	1	0	8	0	0	0	1	1	11	1	1
191	F/0	2	1	34	0	0	0	0	1	1	27	810	6	7	65	29	39	52	156	0	1	1	0	1	0	1	0	0	0	0	0	1	0	0	2	0	0	5	0	0	0	1	0	8	1
192	F/0	2	1	34	0	0	0	0	1	1	27	810	6	7	65	29	39	52	156	0	1	1	0	1	0	1	0	0	0	0	0	1	0	0	2	0	0	5	0	0	0	1	0	8	1
193	M/0	6	3	38	0	1	0	0	0	1	24	530	1	7	78	23	0	3	81	0	0	1	1	1	0	1	0	1	0	0	1	1	0	1	15	1	0	9	1	0	1	1	1	10	1	9
194	M/0	6	3	38	0	1	0	0	0	1	24	530	1	7	78	23	0	3	81	0	0	1	1	1	0	1	0	1	0	0	1	1	0	1	15	1	0	9	1	0	1	1	1	10	1	9
195	F/0	4	0	29	0	0	0	0	1		31	1570	3	9	2	0	10	0	12	0	0	1	0	0	0	1	0	0	0	1	0	0	0	0	0	0	0	0	0	0	0	1	0	5
196	F/0	4	0	29	0	0	0	0	1		31	1570	3	9	2	0	10	0	12	0	0	1	0	0	0	1	0	0	0	1	0	0	0	0	0	0	0	0	0	0	0	1	0	5
197	M/0	2	3	31	0	0	0	0	1	0	26	790	7	9	87	41	13	14	114	1	0	1	1	1	0	1	1	0	0	1	1	1	0	1	3	0	0	10	0	0	0	1	0	17	1
198	M/0	2	2	31	0	0	0	0	1	0	26	790	7	9	87	41	13	14	114	1	0	1	1	1	0	1	1	0	0	1	1	1	0	1	3	0	0	10	0	0	0	1	0	17	1
199	F/0	0	0	27	0	0	0	0	0	1	31	1900	5	7	29	10	18	7	54	0	0	1	1	1	0	1	0	0	0	1	0	1	0	0	1	0	0	3	0	0	0	1	0	12	1	1	3
200	F/0	0	0	27	0	0	0	0	0	1	31	1900	5	7	29	10	18	7	54	0	0	1	1	1	0	1	0	0	0	1	0	1	0	0	1	0	0	3	0	0	0	1	0	12	1	1	3
201	M/0	0	0	40	0	1	0	0	0	1	31	1310	3	7	3	0	13	0	16	0	0	1	0	0	0	1	0	0	0	0	0	0	0	0	0	0	0	1	0	0	0	1	0	5
202	M/0	0	0	40	0	1	0	0	0	1	31	1310	3	7	3	0	13	0	16	0	0	1	0	0	0	1	0	0	0	0	0	0	0	0	0	0	0	1	0	0	0	1	0	5
203	M/0	2	1	33	0	0	0	0	1	1	31	1330	5	6	9	0	33	2	44	0	1	1	1	1	0	1	0	1	0	0	0	1	0	0	1	1	0	1	0	0	0	1	0	12
204	M/0	2	0	33	0	0	0	0	1	1	31	1330	5	6	9	0	33	2	44	0	1	1	1	1	0	1	0	1	0	0	0	1	0	0	1	1	0	1	0	0	0	1	0	12
205	M/0	6	1	26	0	0	0	0	1	1	25	1010	6	8	60	43	20	19	99	0	0	1	1	1	0	1	1	0	1	1	0	1	0	0	6	0	0	6	0	0	0	0	0	11	1	1
206	M/0	6	1	26	0	0	0	0	1	1	25	1010	6	8	60	43	20	19	99	0	0	1	1	1	0	1	1	0	1	1	0	1	0	0	6	0	0	6	0	0	0	0	0	11	1	1
207	M/0	0	0	33	0	1	0	0	0	1	29	1020	9	9	12	0	38	0	50	0	1	1	1	1	0	1	0	0	0	0	0	1	0	0	0	0	0	3	1	0	0	1	0	11	1
208	M/0	0	0	33	0	1	0	0	0	1	29	1020	9	9	12	0	38	0	50	0	1	1	1	1	0	1	0	0	0	0	0	1	0	0	0	0	0	3	1	0	0	1	0	11	1
209	M/0	0	1	26	0	0	0	0	1	1	32	820	7	8	40	0	13	0	53	0	0	1	1	0	0	1	0	0	0	1	0	1	0	0	0	0	0	4	0	0	0	1	0	9	1			1	0
210	M/0	0	0	26	0	0	0	0	1	1	32	820	7	8	40	0	13	0	53	0	0	1	1	0	0	1	0	0	0	1	0	1	0	0	0	0	0	4	0	0	0	1	0	9	1			1	0
211	F/0	6	1	36	0	1	0	0	1	1	32	1490	8	9	5	0	13	5	23	0	0	1	0	1	0	1	0	0	0	0	0	1	0	0	2	1	0	1	0	0	0	1	0	7
212	F/0	6	1	36	0	1	0	0	1	1	32	1490	8	9	5	0	13	5	23	0	0	1	0	1	0	1	0	0	0	0	0	1	0	0	2	1	0	1	0	0	0	1	0	7
213	F/0	5	0	31	0	0	0	0	1	1	30	1680	7	8	4	0	0	0	4	1	1	1	0	0	0	1	0	0	0	1	0	0	0	0	0	0	0	0	0	0	0	1	0	5	1
214	F/0	5	0	31	0	0	0	0	1	1	30	1680	7	8	4	0	0	0	4	1	1	1	0	0	0	1	0	0	0	1	0	0	0	0	0	0	0	0	0	0	0	1	0	5	1
215	F/0	5	2	31	0	0	0	0	1	1	30	1560	8	9	5	0	9	10	24	1	1	1	0	1	0	1	0	0	0	0	0	0	0	0	0	0	0	2	0	0	0	1	0		1	1	2
216	F/0	5	2	31	0	0	0	0	1	1	30	1560	8	9	5	0	9	10	24	1	1	1	0	1	0	1	0	0	0	0	0	0	0	0	0	0	0	2	0	0	0	1	0		1	1	2
217	M/0	4	0	34	0	0	0	0	1	1	31	1650	6	8	21	1	30	0	51	1	0	1	1	1	0	1	0	1	0	0	0	1	0	0	0	0	0	3	0	0	0	1	0	7				1	No grossly abnormal finding in the brain parenchyma
218	M/0	4	0	34	0	0	0	0	1	1	31	1650	6	8	21	1	30	0	51	1	0	1	1	1	0	1	0	1	0	0	0	1	0	0	0	0	0	3	0	0	0	1	0	7				1	No grossly abnormal finding in the brain parenchyma
219	M/0	5	1	34	0	0	0	0	0	1	30	1520	6	8	46	17	16	0	62	1	0	1	1	1	0	1	0	0	0	0	0	0	0	0	0	0	0	1	0	0	0	1	0	8	1
220	M/0	5	1	34	0	0	0	0	0	1	30	1520	6	8	46	17	16	0	62	1	0	1	1	1	0	1	0	0	0	0	0	0	0	0	0	0	0	1	0	0	0	1	0	8	1
221	F/0	5	0	34	0	0	0	0	0	1	30	1440	6	8	4	0	28	0	32	1	0	1	1	1	0	1	0	0	1	0	0	0	0	0	0	0	0	0	0	0	0	1	0	3	1
222	F/0	5	0	34	0	0	0	0	0	1	30	1440	6	8	4	0	28	0	32	1	0	1	1	1	0	1	0	0	1	0	0	0	0	0	0	0	0	0	0	0	0	1	0	3	1
223	M/0	4	3	32	0	0	0	0	0	0	25	1110	6	7	62	1	44	5	111	0	0	1	1	1	0	1	0	0	0	1	0	1	0	0	0	0	0	5	0	0	0	0	0	11				1
224	M/0	4	3	32	0	0	0	0	0	0	25	1110	6	7	62	1	44	5	111	0	0	1	1	1	0	1	0	0	0	1	0	1	0	0	0	0	0	5	0	0	0	0	0	11				1
225	F/0	0	0	29	0	0	0	0	0		31	1400	8	9	10	0	24	0	34	0	0	1	1	0	0	1	0	0	0	1	0	1	0	0	1	0	0	2	0	0	0	1	0
226	F/0	0	0	29	0	0	0	0	0		31	1400	8	9	10	0	24	0	34	0	0	1	1	0	0	1	0	0	0	1	0	1	0	0	1	0	0	2	0	0	0	1	0
227	M/0	3	1	32	0	0	0	0	1	1	25	960	4	7	35	0	35	0	70	0	1	1	1	1	0	1	0	0	0	1	0	1	0	0	0	0	0	3	0	0	0	0	0					1
228	M/0	3	1	32	0	0	0	0	1	1	25	960	4	7	35	0	35	0	70	0	1	1	1	1	0	1	0	0	0	1	0	1	0	0	0	0	0	3	0	0	0	0	0					1
229	F/0	2	2	29	0	0	0	0	1	1	31	1060	5	8	19	0	33	0	52	0	0	1	1	1	0	1	0	0	0	0	0	1	0	0	1	0	0	1	0	0	0	1	0
230	F/0	2	2	29	0	0	0	0	1	1	31	1060	5	8	19	0	33	0	52	0	0	1	1	1	0	1	0	0	0	0	0	1	0	0	1	0	0	1	0	0	0	1	0
231	M/0	0	2	33	0	0	0	0	1	1	29	1200	6	8	51	0	30	0	81	0	0	1	1	0	0	1	0	0	0	0	0	1	0	0	6	0	0	3	0	0	0	1	0					1
232	M/0	0	2	33	0	0	0	0	1	1	29	1200	6	8	51	0	30	0	81	0	0	1	1	0	0	1	0	0	0	0	0	1	0	0	6	0	0	3	0	0	0	1	0					1
233	F/0	4	0	32	0	1	0	0	0	1	33	1400	6	8	3	0	17	0	20	0	0	1	0	1	0	1	0	0	0	0	0	1	0	0	1	0	0	0	0	0	0	1	0	11
234	F/0	4	0	32	0	1	0	0	0	1	33	1400	6	8	3	0	17	0	20	0	0	1	0	1	0	1	0	0	0	0	0	1	0	0	1	0	0	0	0	0	0	1	0	11
235	M/0	4	3	35	0	0	0	0	1	1	24	800	5	7	145	0	20	0	165	0	0	1	0	1	0	1	0	0	0	0	0	1	0	1	13	0	0	11	0	0	1	1	0	15				1
236	M/0	4	3	35	0	0	0	0	1	1	24	800	5	7	145	0	20	0	165	0	0	1	0	1	0	1	0	0	0	0	0	1	0	1	13	0	0	11	0	0	1	1	0	15				1
237	F/0	1	1	38	0	0	0	0	1	1	28	1060	6	8	37	0	29	0	66	0	0	1	1	0	0	1	0	0	0	0	0	0	0	0	0	0	0	3	0	1	0	1	0					2	Small cystic lesion at anterolateral aspect of Rt. lateral ventricle. -- r/o) connatal cyst.
238	F/0	1	1	38	0	0	0	0	1	1	28	1060	6	8	37	0	29	0	66	0	0	1	1	0	0	1	0	0	0	0	0	0	0	0	0	0	0	3	0	1	0	1	0					2	Small cystic lesion at anterolateral aspect of Rt. lateral ventricle. -- r/o) connatal cyst.
239	M/0	0	2	36	0	0	0	0	1	0	25	780	7	8	82	48	66	0	148	0	1	1	1	0	0	1	1	0	0	1	0	0	0	0	24	3	1	12	1	0	0	1	1	16	1
240	M/0	0	2	36	0	0	0	0	1	0	25	780	7	8	82	48	66	0	148	0	1	1	1	0	0	1	1	0	0	1	0	0	0	0	24	3	1	12	1	0	0	1	1	16	1
241	F/0	0	0	32	0	0	0	0	0	1	31	1710	7	8	33	0	10	0	43	1	1	1	1	1	0	1	0	0	0	0	0	1	0	0	0	0	0	0	0	0	0	0	1
242	F/0	0	0	32	0	0	0	0	0	1	31	1710	7	8	33	0	10	0	43	1	1	1	1	1	0	1	0	0	0	0	0	1	0	0	0	0	0	0	0	0	0	0	1
243	F/0	0	0	32	0	0	0	0	0	1	31	1120	6	9	18	0	14	0	32	1	1	1	0	0	0	1	0	0	0	0	0	0	0	0	0	0	0	4	0	0	0	0	0
244	F/0	0	0	32	0	0	0	0	0	1	31	1120	6	9	18	0	14	0	32	1	1	1	0	0	0	1	0	0	0	0	0	0	0	0	0	0	0	4	0	0	0	0	0
245	M/0	1	3	30	0	0	0	0	0	1	32	1450	7	9	21	0	9	0	30	1	1	1	0	1	0	1	0	0	0	0	0	1	0	0	1	0	0	1	0	0	0	0	1	11
246	M/0	1	3	30	0	0	0	0	0	1	32	1450	7	9	21	0	9	0	30	1	1	1	0	1	0	1	0	0	0	0	0	1	0	0	1	0	0	1	0	0	0	0	1	11
247	F/0	1	2	34	0	0	0	0	0	1	28	1220	5	7	32	0	17	0	49	1	0	1	1	1	1	1	0	0	0	1	0	1	0	0	0	0	0	2	0	0	0	1	0	24	1
248	F/0	1	1	34	0	0	0	0	0	1	28	1220	5	7	32	0	17	0	49	1	0	1	1	1	0	1	0	0	0	1	0	1	0	0	0	0	0	2	0	0	0	1	0	24	1
249	F/0	2	0	33	0	1	0	0	0	1	32	1340	6	8	21	12	21	0	42	0	1	1	1	1	0	1	0	0	0	0	0	1	0	0	0	0	0	1	0	0	0	1	0	18	1	1
250	F/0	2	0	33	0	1	0	0	0	1	32	1340	6	8	21	12	21	0	42	0	1	1	1	1	0	1	0	0	0	0	0	1	0	0	0	0	0	1	0	0	0	1	0	18	1	1
251	M/0	0	0	27	0	0	0	0	1	1	31	760	2	6	63	45	17	0	80	0	0	1	1	1	0	1	0	0	0	1	0	1	0	0	5	0	0	6	0	0	0	0	1	9	1			1
252	M/0	0	0	27	0	0	0	0	1	1	31	760	2	6	63	45	17	0	80	0	0	1	1	1	0	1	0	0	0	1	0	1	0	0	5	0	0	6	0	0	0	0	1	9	1			1
253	M/0	4	1	32	0	0	0	0	0	0	30	1570	7	8	17	0	21	0	38	0	0	1	1	1	0	1	0	0	0	1	0	0	0	0	0	0	0	1	0	0	0	1	0	10
254	M/0	4	0	32	0	0	0	0	0	0	30	1570	7	8	17	0	21	0	38	0	0	1	1	1	0	1	0	0	0	1	0	0	0	0	0	0	0	1	0	0	0	1	0	10
255	F/0	0	0	33	0	0	0	0	0	1	31	990	7	9	89	0	9	0	98	0	0	1	1	0	0	1	0	0	0	0	0	1	0	0	2	0	0	3	0	0	0	1	0					1
256	F/0	0	1	33	0	0	0	0	0	1	31	990	7	9	89	0	9	0	98	0	0	1	1	0	0	1	0	0	0	0	0	1	0	0	2	0	0	3	0	0	0	1	0					1
257	M/0	4	0	31	0	0	0	0	0	0	31	2050	6	7	9	0	16	0	25	0	1	1	0	0	0	1	0	0	0	0	0	0	0	0	0	0	0	0	0	0	0	1	0	15
258	M/0	4	0	31	0	0	0	0	0	0	31	2050	6	7	9	0	16	0	25	0	1	1	0	0	0	1	0	0	0	0	0	0	0	0	0	0	0	0	0	0	0	1	0	15
259	F/0	2	0	30	0	0	0	0	0	0	30	1490	7	8	6	0	20	0	26	0	1	1	0	1	0	1	0	0	0	0	0	0	0	0	0	0	0	0	0	0	0	0	0	15
260	F/0	2	0	30	0	0	0	0	0	0	30	1490	7	8	6	0	20	0	26	0	1	1	0	1	0	1	0	0	0	0	0	0	0	0	0	0	0	0	0	0	0	0	0	15
261	F/0	0	0	34	0	0	0	0	0	1	31	1470	6	8	4	0	39	0	43	0	1	1	1	1	0	1	0	0	0	1	0	0	0	0	0	0	0	1	1	1	0	1	0	19
262	F/0	0	0	34	0	0	0	0	0	1	31	1470	6	8	4	0	39	0	43	0	1	1	1	1	0	1	0	0	0	1	0	0	0	0	0	0	0	1	1	1	0	1	0	19
263	M/0	0	0	30	0	0	0	0	0	0	31	1590	8	9	4	0	20	0	24	0	0	1	0	0	0	1	0	0	0	0	0	0	0	0	0	0	0	0	0	1	0	0	0	11
264	M/0	0	0	30	0	0	0	0	0	0	31	1590	8	9	4	0	20	0	24	0	0	1	0	0	0	1	0	0	0	0	0	0	0	0	0	0	0	0	0	1	0	0	0	11
265	F/0	5	2	38	0	0	0	0	0	1	25	930	4	7	40	0	53	0	93	0	0	2	0	2	0	1	0	0	0	0	0	0	0	0	0	0	0	6	0	1	0	1	1	15				2	Underlying periventricular leukomalacia
266	F/0	5	2	38	0	0	0	0	0	1	25	930	4	7	40	0	53	0	93	0	0	2	0	2	0	1	0	0	0	0	0	0	0	0	0	0	0	6	0	1	0	1	1	15				2	Underlying periventricular leukomalacia
267	M/0	0	0	18	0	0	0	0	0	0	30	1350	6	8	17	0	37	0	54	0	0	1	0	0	0	1	0	0	0	0	0	0	0	0	0	0	0	1	0	0	1	1	1	7				1	No grossly abnormal finding in brain parenchyma --- no evidence of abnormal signal intensity or mass
268	M/0	0	0	18	0	0	0	0	0	0	30	1350	6	8	17	0	37	0	54	0	0	1	0	0	0	1	0	0	0	0	0	0	0	0	0	0	0	1	0	0	1	1	1	7				1	No grossly abnormal finding in brain parenchyma --- no evidence of abnormal signal intensity or mass
269	M/0	1	0	29	0	0	0	0	0	0	36	1310	7	9	3	0	0	0	3	0	0	1	0	0	0	1	0	0	0	0	0	0	0	0	0	0	0	0	0	0	0	1	0	6
270	M/0	1	0	29	0	0	0	0	0	0	36	1310	7	9	3	0	0	0	3	0	0	1	0	0	0	1	0	0	0	0	0	0	0	0	0	0	0	0	0	0	0	1	0	6
271	F/0	3	0	33	0	0	0	0	0	0	30	1510	8	9	0	0	33	0	33	0	1	1	1	1	0	1	0	0	0	1	0	1	0	0	0	0	0	2	0	1	0	1	0	11
272	F/0	3	0	33	0	0	0	0	0	0	30	1510	8	9	0	0	33	0	33	0	1	1	1	1	0	1	0	0	0	1	0	1	0	0	0	0	0	2	0	1	0	1	0	11
273	F/0	5	1	37	0	0	0	0	0	1	28	1080	3	7	11	0	18	0	29	0	1	1	1	0	0	1	0	0	0	0	0	1	0	0	14	2	0	5	0	0	0	1	0	8	1			1	No grossly abnormal finding in the brain parenchyma
274	F/0	5	1	37	0	0	0	0	0	1	28	1080	3	7	11	0	18	0	29	0	1	1	1	0	0	1	0	0	0	0	0	1	0	0	14	2	0	5	0	0	0	1	0	8	1			1	No grossly abnormal finding in the brain parenchyma
275	F/0	3	0	33	0	0	0	0	0	1	29	1400	6	8	30	0	16	0	46	0	0	1	0	1	0	1	0	0	0	0	0	1	0	0	0	0	0	2	0	0	0	1	1					2	1. Suspicious small cystic changes in deep white matter --- r/o Periventricular leukomalacia --- no evidence of ICH or IVH
276	F/0	3	1	33	0	0	0	0	0	1	29	1400	6	8	30	0	16	0	46	0	0	1	0	1	0	1	0	0	0	0	0	1	0	0	0	0	0	2	0	0	0	1	1					2	1. Suspicious small cystic changes in deep white matter --- r/o Periventricular leukomalacia --- no evidence of ICH or IVH
277	M/0	2	0	41	0	0	0	0	0	1	28	1280	4	8	96	3	8	0	104	0	0	1	1	1	0	1	0	0	0	0	0	1	0	0	8	1	0	6	0	0	1	1	0	11
278	M/0	2	1	41	0	0	0	0	0	1	28	1280	4	8	96	3	8	0	104	0	0	1	1	1	0	1	0	0	0	0	0	1	0	0	8	1	0	6	0	0	1	1	0	11
279	F/0	6	0	32	0	0	0	0	0	0	30	1890	7	9	4	0	20	0	24	0	0	0	0	0	0	1	0	0	0	0	0	0	0	0	0	0	0	0	0	0	0	1	0	6
280	F/0	6	0	32	0	0	0	0	0	0	30	1890	7	9	4	0	20	0	24	0	0	0	0	0	0	1	0	0	0	0	0	0	0	0	0	0	0	0	0	0	0	1	0	6
281	F/0	4	0	31	0	0	0	0	0	0	28	1040	6	8	35	0	23	0	58	0	1	1	1	0	0	1	0	0	0	0	0	0	0	0	0	0	0	2	0	0	0	1	0	7
282	F/0	4	0	31	0	0	0	0	0	0	28	1040	6	8	35	0	23	0	58	0	1	1	1	0	0	1	0	0	0	0	0	0	0	0	0	0	0	2	0	0	0	1	0	7
283	M/0	4	0	19	0	0	0	0	0	0	32	1210	3	7	9	0	5	0	14	0	0	1	0	0	0	1	0	0	0	0	0	0	0	0	0	0	0	3	0	0	0	1	0	2				1	No grossly abnormal finding in the brain parenchyma
284	M/0	4	0	19	0	0	0	0	0	0	32	1210	3	7	9	0	5	0	14	0	0	1	0	0	0	1	0	0	0	0	0	0	0	0	0	0	0	3	0	0	0	1	0	2				1	No grossly abnormal finding in the brain parenchyma
285	M/0	4	0	25	0	0	0	0	0	1	31	1950	7	8	4	0	19	0	23	1	0	1	0	0	0	1	0	0	0	0	0	0	0	0	0	0	0	1	0	0	0	0	0	2
286	M/0	4	0	25	0	0	0	0	0	1	31	1950	7	8	4	0	19	0	23	1	0	1	0	0	0	1	0	0	0	0	0	0	0	0	0	0	0	1	0	0	0	0	0	2
287	M/0	4	1	25	0	0	0	0	0	1	31	1800	7	8	28	0	8	0	36	1	0	1	1	1	0	1	0	0	0	0	0	1	0	0	0	0	0	0	0	0	0	0	0	12
288	M/0	4	1	25	0	0	0	0	0	1	31	1800	7	8	28	0	8	0	36	1	0	1	1	1	0	1	0	0	0	0	0	1	0	0	0	0	0	0	0	0	0	0	0	12
289	M/0	2	0	33	1	1	0	0	0	0	30	1550	7	9	5	0	24	0	29	0	0	1	1	0	0	1	0	0	0	0	0	0	0	0	0	0	0	0	0	1	0	1	0	2
290	M/0	2	0	33	1	1	0	0	0	0	30	1550	7	9	5	0	24	0	29	0	0	1	1	0	0	1	0	0	0	0	0	0	0	0	0	0	0	0	0	1	0	1	0	2
291	M/0	2	1	32	1	0	0	0	0	1	29	1470	7	8	42	0	2	0	44	0	0	1	1	0	0	1	0	0	0	0	0	0	0	0	0	0	0	2	0	0	0	1	0	6				1	(12/09) Limited evaluation due to motion artifac 1. No evidence of intracranial hemorrhage/ 2. No gross abnormality in the brain parenchyma 3. Unremarkable ventricular system . -- Rec) f/u for further evaluation of myelination
292	M/0	2	1	32	1	0	0	0	0	1	29	1470	7	8	42	0	2	0	44	0	0	1	1	0	0	1	0	0	0	0	0	0	0	0	0	0	0	2	0	0	0	1	0	6				1	(12/09) Limited evaluation due to motion artifac 1. No evidence of intracranial hemorrhage/ 2. No gross abnormality in the brain parenchyma 3. Unremarkable ventricular system . -- Rec) f/u for further evaluation of myelination
293	M/0	6	0	34	0	0	0	0	0	1	30	1930	8	9	6	0	14	0	20	0	1	1	0	0	0	1	0	0	0	0	0	0	0	0	0	0	0	0	0	0	0	1	0	8
294	M/0	6	0	34	0	0	0	0	0	1	30	1930	8	9	6	0	14	0	20	0	1	1	0	0	0	1	0	0	0	0	0	0	0	0	0	0	0	0	0	0	0	1	0	8
295	F/0	3	0	31	0	0	0	0	0	1	34	1450	7	9	0	0	9	0	9	0	1	1	0	0	0	1	0	0	0	0	0	1	0	0	0	0	0	0	0	0	0	1	0	10
296	F/0	3	0	31	0	0	0	0	0	1	34	1450	7	9	0	0	9	0	9	0	1	1	0	0	0	1	0	0	0	0	0	1	0	0	0	0	0	0	0	0	0	1	0	10
297	M/0	1	0	37	0	0	0	0	0	1	31	1700	7	9	5	0	7	0	12	1	0	1	0	0	0	1	0	0	0	0	0	0	0	0	0	0	0	1	0	0	0	1	0
298	M/0	1	0	37	0	0	0	0	0	1	31	1700	7	9	5	0	7	0	12	1	0	1	0	0	0	1	0	0	0	0	0	0	0	0	0	0	0	1	0	0	0	1	0
299	M/0	2	1	37	0	0	0	0	0	1	31	1900	7	9	32	16	8	0	40	1	1	1	1	0	0	1	0	0	0	0	1	1	0	0	3	3	0	2	0	0	0	1	0	5	1
300	M/0	2	1	37	0	0	0	0	0	1	31	1900	7	9	32	16	8	0	40	1	1	1	1	0	0	1	0	0	0	0	1	1	0	0	3	3	0	2	0	0	0	1	0	5	1
301	F/0	4	0	30	0	0	0	0	0	1	28	1170	6	7	48	29	10	0	58	0	0	1	1	1	0	1	0	0	0	0	0	1	0	0	1	0	0	4	0	1	0	1	0	8
302	F/0	4	0	30	0	0	0	0	0	1	28	1170	6	7	48	29	10	0	58	0	0	1	1	1	0	1	0	0	0	0	0	1	0	0	1	0	0	4	0	1	0	1	0	8
303	M/0	2	0	39	0	0	0	0	0	0	30	1460	7	9	12	0	10	0	22	0	0	1	0	0	0	1	0	0	0	1	0	0	0	0	0	0	0	0	0	0	1	1	0					2	subarchnoid fluid collection in both cerebral hemisphere, within normal range for patient age No other gross abnormality in the brain parenchyma.
304	M/0	2	1	39	0	0	0	0	0	0	30	1460	7	9	12	0	10	0	22	0	0	1	0	0	0	1	0	0	0	1	0	0	0	0	0	0	0	0	0	0	1	1	0					2	subarchnoid fluid collection in both cerebral hemisphere, within normal range for patient age No other gross abnormality in the brain parenchyma.
305	M/0	2	1	21	0	1	0	0	0	1	28	1300	6	8	21	0	44	2	67	0	0	1	1	1	0	1	0	0	0	0	0	0	0	0	0	0	0	4	0	0	0	1	0	7
306	M/0	2	1	21	0	1	0	0	0	1	28	1300	6	8	21	0	44	2	67	0	0	1	1	1	0	1	0	0	0	0	0	0	0	0	0	0	0	4	0	0	0	1	0	7
307	M/0	2	1	32	0	0	1	0	0	1	25	770	5	7	82	73	21	1	104	0	0	1	1	0	0	1	0	0	0	0	0	1	0	0	0	0	0	6	0	0	0	1	0	14	1
308	M/0	2	0	32	0	0	1	0	0	1	25	770	5	7	82	73	21	1	104	0	0	1	1	0	0	1	0	0	0	0	0	1	0	0	0	0	0	6	0	0	0	1	0	14	1
309	M/0	2	0	33	0	0	0	0	0	1	34	1430	6	7	52	0	20	0	72	0	0	1	0	1	0	0	0	0	0	0	0	0	0	1	0	0	0	2	0	0	0	0	0
310	M/0	2	0	33	0	0	0	0	0	1	34	1430	6	7	52	0	20	0	72	0	0	1	0	1	0	0	0	0	0	0	0	0	0	1	0	0	0	2	0	0	0	0	0
311	F/0	4	3	40	0	0	0	0	0	1	25	670	2	7	28	21	48	16	92	0	0	1	1	0	1	1	0	0	0	0	0	1	0	0	19	2	1	9	0	0	0	0	0
312	F/0	4	3	40	0	0	0	0	0	1	25	670	2	7	28	21	48	16	92	0	0	1	1	0	1	1	0	0	0	0	0	1	0	0	19	2	1	9	0	0	0	0	0
313	M/0	3	0	32	0	0	0	1	0	1	29	1440	7	8	17	0	34	0	51	0	0	1	1	1	0	1	0	0	0	0	0	0	0	0	0	0	0	2	0	0	0	0	0	10
314	M/0	3	0	32	0	0	0	1	0	1	29	1440	7	8	17	0	34	0	51	0	0	1	1	1	0	1	0	0	0	0	0	0	0	0	0	0	0	2	0	0	0	0	0	10
315	M/0	2	0	33	0	1	0	0	0	1	32	1470	6	8	9	0	8	0	17	0	0	1	0	0	0	1	0	0	0	0	0	0	0	0	0	0	0	0	0	0	0	0	0
316	M/0	2	0	33	0	1	0	0	0	1	32	1470	6	8	9	0	8	0	17	0	0	1	0	0	0	1	0	0	0	0	0	0	0	0	0	0	0	0	0	0	0	0	0
317	M/0	2	0	40	0	0	0	0	0	1	31	1820	7	9	4	0	27	0	31	0	0	1	1	1	0	0	0	0	0	0	0	0	0	0	0	0	0	0	0	0	0	0	0
318	M/0	2	0	40	0	0	0	0	0	1	31	1820	7	9	4	0	27	0	31	0	0	1	1	1	0	0	0	0	0	0	0	0	0	0	0	0	0	0	0	0	0	0	0
319	F/0	2	0	40	0	0	0	0	0	1	31	1500	7	9	14	0	29	0	43	0	0	1	1	0	0	1	0	0	0	0	0	0	0	0	0	0	0	2	0	0	0	1	0	8
320	F/0	2	0	40	0	0	0	0	0	1	31	1500	7	9	14	0	29	0	43	0	0	1	1	0	0	1	0	0	0	0	0	0	0	0	0	0	0	2	0	0	0	1	0	8
321	M/0	2	1	25	0	1	0	0	0	1	29	1280	5	7	42	0	7	294	343	0	0	1	1	1	0	1	0	0	0	1	0	1	0	0	0	0	0	2	0	0	0	1	0	14				1
322	M/0	2	1	25	0	1	0	0	0	1	29	1280	5	7	42	0	7	294	343	0	0	1	1	1	0	1	0	0	0	1	0	1	0	0	0	0	0	2	0	0	0	1	0	14				1
323	F/0	0	0	28	0	0	1	0	0	0	28	1200	6	9	36	10	9	0	45	0	0	1	1	0	0	1	0	0	0	0	0	1	0	0	0	0	0	1	0	0	0	1	0	7				1
324	F/0	0	1	28	0	0	1	0	0	0	28	1200	6	9	36	10	9	0	45	0	0	1	1	0	0	1	0	0	0	0	0	1	0	0	0	0	0	1	0	0	0	1	0	7				1
[truncated: 46 more columns]
